# Supplementary material for: Micronutrient-Associated Single Nucleotide Polymorphism and Mental Health: A Mendelian Randomization Study
Source: Nutrients. 2024 Jun 27;16(13):2042. doi: 10.3390/nu16132042 (PMC11243241; doi:10.3390/nu16132042)
Supplement: Supplementary file 1 [file nutrients-16-02042-s001.zip]

Archive with 1 entries (1 files):
- nutrients-3032553-supplementary.pdf
